# Supplementary material for: Calcium Reduces Fruit Abscission in Persimmon by Targeting Cell Wall Integrity
Source: Plants (Basel). 2025 Nov 14;14(22):3482. doi: 10.3390/plants14223482 (PMC12655806; doi:10.3390/plants14223482)
Supplement: Supplementary file 1 [file plants-14-03482-s001.zip]

Archive with 1 entries (1 files):
- plants-3970049-supplementary.pdf
